# Supplementary material for: Lipocalin 2 Reduces MET Levels by Inhibiting MEK/ERK Signaling to Inhibit Nasopharyngeal Carcinoma Cell Migration
Source: Cancers (Basel). 2022 Nov 21;14(22):5707. doi: 10.3390/cancers14225707 (PMC9688489; doi:10.3390/cancers14225707)
Supplement: Supplementary file 1 [file cancers-14-05707-s001.zip]

Archive with 1 entries (1 files):
- cancers-2044024-supplementary file.pdf
